# Supplementary material for: Development of male-larger sexual size dimorphism in a lizard: IGF1 peak long after sexual maturity overlaps with pronounced growth in males
Source: Front Physiol. 2022 Aug 10;13:917460. doi: 10.3389/fphys.2022.917460 (PMC9399403; doi:10.3389/fphys.2022.917460)
Supplement: Supplementary file 2 [file Table1.xlsx]

## Sheet: Data
									IGF1			IGF2			IGF1R			IGF2R			ESR1			AR			GAPDH	HRPT1	18S	YWHAZ
Sample	Age group	Age (days)	Sex	Mass (g)	SVL (mm)	Testicle mass mean (g)	Estradiol (ng/ml)	Testosterone (ng/ml)	Mean Cq	Relative expression	Log Relative expression	Mean Cq	Relative expression	Log Relative expression	Mean Cq	Relative expression	Log Relative expression	Mean Cq	Relative expression	Log Relative expression	Mean Cq	Relative expression	Log Relative expression	Mean Cq	Relative expression	Log Relative expression	Mean Cq	Mean Cq	Mean Cq	Mean Cq
76-1	42 days	40	F	2.062	43.77	0	0.209799	0.01	25.2007	1.02998	0.0295424	21.2374	1.36626	0.312075	24.3524	0.967015	-0.0335411	24.4024	1.06865	0.0663916	24.7107	1.88486	0.633852	23.2324	1.03396	0.0333941	15.754	29.0174	6.45404	24.5074
78-4	42 days	40	F	1.924	42.89	0	0.085163	0.01	27.9774	0.319734	-1.14026	23.2924	0.760139	-0.274253	25.4014	0.986647	-0.0134425	24.8574	1.56664	0.448932	29.054	0.224809	-1.4925	24.4414	1.02658	0.0262375	20.154	28.8157	6.80737	24.4347
80-6	42 days	43	F	2.169	47.2	0	0.209799	0.01	28.8624	0.406296	-0.900674	22.874	2.25934	0.815073	26.528	1.1091	0.103549	26.7074	1.05303	0.0516725	27.0324	1.62457	0.485245	25.5864	0.920317	-0.0830375	19.5657	31.699	8.51071	25.7064
81-14	42 days	42	F	2.261	46.72	0	0.085163	0.01	28.5599	0.315276	-1.15431	26.5565	0.146912	-1.91792	25.8899	1.05349	0.0521131	26.5432	0.744519	-0.295016	27.5899	0.675246	-0.392678				17.7165	31.7049	8.19321	24.8724
82-19B	42 days	48	F	4.657	54.44	0	0.085163	0.01	22.2574	17.3802	2.85533	21.6007	2.57932	0.947526	25.7064	0.96946	-0.0310156	26.1274	0.803822	-0.218377	25.8457	2.11556	0.749318	24.6764	0.975927	-0.0243673	18.5657	29.7674	7.31737	25.678
70-31	42 days	43	M	2.68	51.62	0.019	0.147617	13.2177	22.624	12.5586	2.53041	20.1624	5.79486	1.75697	25.128	1.29078	0.255245	26.104	0.75356	-0.282947	24.9674	3.22636	1.17135	22.9964	2.44556	0.894273	19.7407	29.8357	6.84737	24.3514
70-38	42 days	48	M	2.939	49.88	0.0295	0.147617	13.2177	26.314	6.3222	1.84407	23.4774	4.41429	1.48485	28.3747	0.977034	-0.0232341	26.9524	2.53946	0.931951	28.8774	1.3477	0.298399	27.5947	0.716757	-0.333019	22.1557	32.589	9.44737	28.1014
76-6	42 days	39	M	2.776	50.06	0.02	0.147617	13.2177	29.5199	0.498135	-0.696885	28.3949	0.141387	-1.95625	29.5414	0.312797	-1.1622	29.0174	0.432303	-0.838629	30.0224	0.3673	-1.00158	28.3914	0.250987	-1.38236	20.3932	32.414	8.38987	28.518
82-8	42 days	40	M	2.512	44.84	0.025	0.141128	15.5568	28.4149	3.16474	1.15207	28.5299	0.395053	-0.928735	27.6249	3.19859	1.16271	26.5432	6.78372	1.91453	29.3132	1.5787	0.456603	27.6499	1.0838	0.0804698	20.6299	33.3149	8.51654	34.6149
84-3	42 days	42	M	2.073	47.06	0.0145	0.147617	13.2177	25.3324	3.08658	1.12706	24.2574	0.690657	-0.370112	26.2764	0.935434	-0.0667452	25.8724	1.31808	0.276178	30.8824	0.0648099	-2.7363	25.4047	0.538844	-0.618329	18.744	32.7274	7.50404	24.2714
40-10	255 days	268	F	17.654	81.85	0	0.253327	0.01	27.6199	0.235941	-1.44417	25.5749	0.107694	-2.22846				24.464	1.18215	0.167337	23.9174	5.74847	1.74893	23.1147	2.00352	0.694906	19.6149	26.8124	7.01487	23.3064
40-11	255 days	268	F	17.41	81.09	0	0.253327	0.01	25.6399	3.73704	1.31829	25.6599	0.431337	-0.840865				30.0324	0.123897	-2.0883				23.9674	4.40377	1.48246	20.7749	28.4174	8.02321	28.9814
62-7	255 days	230	F	12.416	76.25	0	0.368771	0.394028	24.5274	2.74531	1.00989	22.2907	1.21088	0.191349	26.5064	0.420127	-0.867199	24.8374	1.36118	0.308354	24.1124	4.66918	1.54098	22.4514	2.84223	1.04459	19.6257	29.7024	7.02071	22.7614
69-12	255 days	265	F	19.474	85.05	0	0.368771	0.394028	23.5574	4.28468	1.45505	23.4374	0.486548	-0.720419	26.298	0.391456	-0.937883	23.9474	2.00656	0.696421	25.654	1.86054	0.620868	22.638	2.80935	1.03295	20.214	27.0774	6.29071	24.4064
70-13	255 days	271	F	18.104	84.47	0	1.00304	1.3457	28.244	0.970891	-0.0295407	25.384	0.756557	-0.278977	28.718	0.438061	-0.825398	27.9957	0.708061	-0.345225	27.8357	1.37561	0.318901	24.7647	2.26199	0.816245	21.7174	32.249	8.51404	25.9714
27-5	255 days	250	M	23.994	94.17	0.12	0.186819	88.7407	21.1624	31.8944	3.46243	24.0874	0.489455	-0.714463	27.4264	0.288046	-1.24463	26.0924	0.726641	-0.319323	26.7574	1.13708	0.128466	25.2664	0.658959	-0.417094	20.0307	30.1424	8.42737	21.7807
61-9	255 days	253	M	24.154	89.22	0.162	0.061912	37.7073	20.3457	16.7138	2.81623	20.9324	1.0461	0.045073	23.5547	1.01621	0.0160774	22.119	3.0841	1.12626	22.9624	8.24327	2.1094	22.858	1.7923	0.583499	18.4965	25.1357	7.33321	21.9347
62-5	255 days	250	M	20.727	83.73	0.1135	0.046502	18.2892	18.4674	262.182	5.56904	24.2524	0.60068	-0.509693	28.7414	0.170207	-1.77074	27.1974	0.474297	-0.745922	26.9374	0.989124	-0.0109358				16.639	32.8524	9.15071	23.624
71-18	255 days	258	M	23.021	88.7	0.139	0.41338	6.06505	20.2824	42.0033	3.73775	21.634	1.63291	0.490365	25.5147	0.707398	-0.346162	24.8624	1.20283	0.184679	24.0424	5.6418	1.7302	24.3214	0.982078	-0.0180844	18.8907	28.0924	6.95071	24.6164
82-2	255 days	244	M	18.481	84.97	0.1535	0.179789	1.86204	21.1307	38.3441	3.6466	21.2174	3.39885	1.22344	26.5164	0.603373	-0.50522	26.0824	0.860998	-0.149663	25.319	2.87594	1.05638	24.908	0.804074	-0.218064	19.504	29.8724	6.89071	25.3064
40-5	512 days	519	F	15.688	84.57	0	0.168975	0.01	24.8965	2.59935	0.955263	23.7299	0.602446	-0.506757	25.358	1.05344	0.0520612	24.9224	1.55869	0.443847	26.2224	1.99645	0.691373	23.8247	2.05018	0.717927	19.8965	28.6774	8.31321	23.5364
42-3	512 days	519	F	18.329	87.29	0	0.10517	1.629	28.234	2.69823	0.992597	25.9474	1.47418	0.388104	28.3747	1.5031	0.407528	27.9724	1.9852	0.685721	29.8524	1.38079	0.322656	25.3814	5.86103	1.76832	27.584	31.1824	9.55404	26.8364
42-4	512 days	516	F	20.288	88.3	0	0.164109	2.665	22.0674	12.5342	2.52846	24.2674	0.314943	-1.15536	25.5464	0.681517	-0.383434	24.0074	2.08537	0.734944	24.7674	2.62817	0.966289	22.5147	2.37778	0.866169	18.864	29.3207	6.53737	23.6264
60-3	512 days	512	F	14.873	83.54	0	0.346061	0.01	24.994	2.26499	0.817568	23.2724	0.743483	-0.296409	25.6464	0.816156	-0.203149	24.6824	1.69988	0.530558	25.8174	1.83111	0.604922	23.128	2.24836	0.810202	19.4857	29.2507	7.08071	24.1324
61-3	512 days	519	F	18.329	87.51	0	0.228995	0.01	22.874	4.88185	1.58552	22.1974	0.756203	-0.279446	24.8907	0.68911	-0.372354	24.2074	1.21894	0.197982	26.3107	0.915361	-0.0884371	24.3874	0.693804	-0.365565	17.9907	27.0524	6.61737	24.189
24-3	512 days	509	M	30.249	101.32	0.155	0.102466	43.886	24.3274	7.03783	1.9513	24.2774	0.795	-0.229413	26.6014	0.887336	-0.119532	30.339	0.0792327	-2.53537	26.8124	2.63293	0.968096	26.6714	0.640018	-0.446259	21.6057	28.7124	8.70071	25.4714
42-6	512 days	509	M	36.266	97.67	0.176	0.163838	20.45	22.9807	20.6212	3.02632	24.0874	1.06584	0.0637642	27.3014	0.678933	-0.387233	26.869	0.944987	-0.0565839	27.519	2.49271	0.91337	26.7264	0.937198	-0.0648607	21.604	27.8807	9.38737	26.838
60-4	512 days	510	M	33.383	102.17	0.172	0.22494	5.999	23.7607	1.98402	0.685127	23.404	0.263439	-1.33393	24.7964	0.537482	-0.620859	21.8674	4.23265	1.44283	24.1474	4.1549	1.42429	25.3214	0.407215	-0.898415	19.5757	24.9374	6.84404	22.5547
61-5	512 days	502	M	29.222	95.06	0.1365	0.121121	5.103	26.4132	1.18932	0.173383	26.1799	0.16681	-1.7909	25.4114	1.28309	0.249275	24.7824	2.15494	0.767762	24.1324	9.4034	2.24107	24.4114	1.64023	0.494838	20.2499	28.6224	7.76654	25.3514
69-5	512 days	509	M	34.913	101.92	0.1995	0.119499	21.603	21.4174	17.2456	2.84756	23.064	0.590855	-0.526184	25.0374	0.838598	-0.176024	23.8524	2.06026	0.722831	23.0674	10.1232	2.31483	24.4364	0.853676	-0.158203	19.4507	27.6224	6.88737	23.7314
61-12	211 days	217	F	14.801	77.03	0	0.333354	0.01	24.9574	2.66108	0.978733																20.594	28.5707	7.29404	24.4274
70-21	211 days	215	F	13.478	77.83	0	0.791614	2.08255	24.9007	2.27501	0.821984																20.6574	28.7374	6.27071	23.9424
71-16	211 days	221	F	13.148	75.95	0	0.333354	0.01	26.6324	1.01206	0.0119924																18.0824	29.4224	8.56737	25.7724
81-1	211 days	219	F	11.767	80.51	0	0.333354	0.01	24.6007	2.50283	0.91742																17.7574	29.604	6.82404	24.6974
82-1	211 days	215	F	12.474	78.7	0	0.201418	0.01	23.7007	3.87889	1.35555																17.954	28.9224	6.46737	24.514
42-9	211 days	204	M	16.54	83.58	0.124	0.132476	42.3125	21.2074	10.5209	2.35336																16.724	27.6974	5.85071	23.2724
70-22	211 days	204	M	14.117	82.8	0.1025	0.163297	21.0018	20.9107	20.0785	2.99965																18.8974	27.8474	6.61071	23.094
71-19	211 days	204	M	16.075	81.05	0.154	0.423113	35.6775	20.4874	18.287	2.90619																16.8374	27.8124	5.85071	23.514
81-3	211 days	204	M	16.434	82.36	0.0935	0.153024	11.1041	22.2924	12.5152	2.52694																18.8707	29.0007	6.85737	24.6307
60-8	307 days	324	F	13.003	84.73	0	0.477726	0.01	22.1174	5.89031	1.77331																17.8007	27.9274	6.09737	21.8474
70-11	307 days	318	F	11.533	77.05	0	0.352279	0.015704	25.9724	0.764522	-0.268505																20.7074	27.5874	6.18737	22.7124
70-12	307 days	314	F	10.757	77.41	0	0.352279	0.015704	27.0907	0.481661	-0.730515																19.4474	28.7607	7.10737	23.684
71-7	307 days	318	F	13.133	77.45	0	0.60804	0.01	23.924	1.67114	0.513503																17.9024	26.7207	6.27737	22.5074
71-9	307 days	304	F	13.155	80.08	0	0.150861	0.01	24.6207	2.93881	1.07801																18.6474	29.6424	6.90737	24.8224
24-10	307 days	296	M	26.178	97.14	0.1545	0.105981	10.2307	21.6874	21.0215	3.04555																18.7824	29.0849	7.44404	24.7874
24-9	307 days	297	M	16.494	86.86	0.1365	0.206014	63.6941	25.794	7.01448	1.94798																20.5907	32.0854	10.5974	27.424
45-2	307 days	296	M	14.424	88.55	0.065	0.152753	29.7053	23.4974	0.717286	-0.332281																18.754	18.754	6.75737	22.194
61-7	307 days	304	M	18.795	86.71	0.131	0.086245	21.8967	23.0574	3.45756	1.24056																18.2907	26.7024	6.98404	22.3874
